# Supplementary material for: Universal and Versatile Magnetic Connectors for Microfluidic Devices
Source: Micromachines (Basel). 2024 Jun 19;15(6):803. doi: 10.3390/mi15060803 (PMC11205433; doi:10.3390/mi15060803)
Supplement: Supplementary file 1 [file micromachines-15-00803-s001.zip]

Archive with 1 entries (1 files):
- micromachines-3049316-supplementary.pdf
